# Supplementary material for: Prognostic Frailty-Based Determinants of Long-Term Mortality in Older Patients with Newly Diagnosed Multiple Myeloma
Source: Cancers (Basel). 2025 Feb 25;17(5):789. doi: 10.3390/cancers17050789 (PMC11898973; doi:10.3390/cancers17050789)
Supplement: Supplementary file 1 [file cancers-17-00789-s001.zip]

Archive with 3 entries (3 files):
- File S1.pdf
- File S2_Table.docx
- File S3_Table.docx
